# Supplementary material for: ﻿Three new species of Apiospora (Amphisphaeriales, Apiosporaceae) in China
Source: MycoKeys. 2025 Jan 20;112:233–52. doi: 10.3897/mycokeys.112.135493 (PMC11773357; doi:10.3897/mycokeys.112.135493)
Supplement: XML Treatment for Apiospora arundinis [file mycokeys.112.135493-treatment1.xml]

<!DOCTYPE tp:taxon-treatment
  PUBLIC "-//TaxonX//DTD Taxonomic Treatment Publishing DTD v0 20100105//EN" "tax-treatment-NSO.dtd">
<tp:taxon-treatment xmlns:tp="http://www.plazi.org/taxpub"><tp:treatment-meta><kwd-group><label>Taxon classification</label><kwd>
                <named-content content-type="kingdom">Fungi</named-content>
              </kwd><kwd>
                <named-content content-type="order">Amphisphaeriales</named-content>
              </kwd><kwd>
                <named-content content-type="family">Apiosporaceae</named-content>
              </kwd></kwd-group><mixed-citation publication-type="journal"><person-group><name><surname>Yu</surname><given-names>Kunmin</given-names></name><name><surname>Zhang</surname><given-names>Hong</given-names></name><name><surname>Cheng</surname><given-names>Kexin</given-names></name><name><surname>Jiang</surname><given-names>Yulan</given-names></name></person-group><article-title>﻿Three new species of <italic><tp:taxon-name><tp:taxon-name-part taxon-name-part-type="genus" reg="Apiospora">Apiospora</tp:taxon-name-part></tp:taxon-name></italic> (<tp:taxon-name><tp:taxon-name-part taxon-name-part-type="order">Amphisphaeriales</tp:taxon-name-part></tp:taxon-name>, <tp:taxon-name><tp:taxon-name-part taxon-name-part-type="family">Apiosporaceae</tp:taxon-name-part></tp:taxon-name>) in China</article-title><source>MycoKeys</source><day>20</day><month>01</month><year>2025</year><volume>112</volume><fpage>233</fpage><lpage>252</lpage><pub-id pub-id-type="doi">10.3897/mycokeys.112.135493</pub-id></mixed-citation></tp:treatment-meta><tp:nomenclature><label>﻿</label><tp:taxon-name>
              <object-id xmlns:xlink="http://www.w3.org/1999/xlink" content-type="arpha" xlink:type="simple">BABCC21B-F99F-58DA-9A3B-7381DB7B1051</object-id>
              <tp:taxon-name-part taxon-name-part-type="genus" reg="Apiospora">Apiospora</tp:taxon-name-part>
              <tp:taxon-name-part taxon-name-part-type="species" reg="arundinis">arundinis</tp:taxon-name-part>
            </tp:taxon-name><tp:taxon-authority>(Corda) Pintos &amp; P. Alvarado, Fungal Syst. Evol. 7: 205 (2021)</tp:taxon-authority><xref ref-type="fig" rid="F2">Fig. 2</xref></tp:nomenclature><tp:treatment-sec sec-type="description" id="SECID0EIREK"><title>Description.</title><p><bold><italic>Asexual morph</italic></bold>: On WA, hyphae smooth, branched, septate, 1.2–3.5 µm diam. (n = 30). <bold><italic>Conidiophores</italic></bold> cylindrical, septate, erect, sometimes reduced to conidiogenous cells. <bold><italic>Conidiogenous cells</italic></bold> erect, subglobose to ampulliform, aggregated in clusters on hyphae, smooth, branched, 5–15 × 1–2.5 µm (x = 8.5 × 6 µm, n = 30). <bold><italic>Conidia</italic></bold> globose, sub-globose to ampulliform, lenticular, occasionally elongated to ellipsoidal, with a longitudinal germ slit, brown to dark brown, smooth to finely roughened, 6–14 × 4–7 µm (x = 10.5 × 6 µm, n = 30) µm. <bold><italic>Sexual morph</italic></bold>: Not observed.</p></tp:treatment-sec><tp:treatment-sec sec-type="description" id="SECID0E6REK"><title>Culture characteristics.</title><p><bold><italic>Colonies</italic></bold> on <abbrev xmlns:xlink="http://www.w3.org/1999/xlink" xlink:title="potato glucose agar" id="ABBRID0EKSEK" xlink:type="simple">PDA</abbrev> attaining 5 cm diam, after 4 days at 25 °C, thick, dense, surface with patches of grey aerial mycelia, margin irregular and undulate, diffuse yellow pigment, reverse yellow.</p><fig id="F2" position="float" orientation="portrait"><object-id xmlns:xlink="http://www.w3.org/1999/xlink" content-type="doi" xlink:type="simple">10.3897/mycokeys.112.135493.figure2</object-id><object-id xmlns:xlink="http://www.w3.org/1999/xlink" content-type="arpha" xlink:type="simple">AE651DB8-B321-5B46-BFB8-47EFEC7BC46F</object-id><label>Figure 2.</label><caption><p><italic><tp:taxon-name><tp:taxon-name-part taxon-name-part-type="genus" reg="Apiospora">Apiospora</tp:taxon-name-part><tp:taxon-name-part taxon-name-part-type="species" reg="arundinis">arundinis</tp:taxon-name-part></tp:taxon-name></italic> (<abbrev xmlns:xlink="http://www.w3.org/1999/xlink" xlink:title="Culture Collection of the Department of Plant Pathology, Agriculture College, Guizhou University, China" id="ABBRID0EKTEK" xlink:type="simple">GUCC</abbrev> 6.1) <bold>A</bold> dead bamboo branch with fungi <bold>B, C</bold> above and below view of the colony on <abbrev xmlns:xlink="http://www.w3.org/1999/xlink" xlink:title="potato glucose agar" id="ABBRID0EAUEK" xlink:type="simple">PDA</abbrev><bold>D, E</bold> conidia <bold>F, G</bold> conidiophores and conidiogenous cells. Scale bars: 10 µm (<bold>D–G</bold>).</p></caption><graphic xmlns:xlink="http://www.w3.org/1999/xlink" xlink:href="mycokeys-112-233-g002.jpg" position="float" orientation="portrait" xlink:type="simple" id="oo_1224184.jpg"><uri content-type="original_file" xlink:type="simple">https://binary.pensoft.net/fig/1224184</uri></graphic></fig></tp:treatment-sec><tp:treatment-sec sec-type="material" id="SECID0EYUEK"><title>Specimens examined.</title><p>China • Guizhou Province: Guiyang City, on diseased bamboo branch, 5 June 2022, K.M. Yu, living cultures: <abbrev xmlns:xlink="http://www.w3.org/1999/xlink" xlink:title="Culture Collection of the Department of Plant Pathology, Agriculture College, Guizhou University, China" id="ABBRID0E5UEK" xlink:type="simple">GUCC</abbrev> 6.1. and <abbrev xmlns:xlink="http://www.w3.org/1999/xlink" xlink:title="Culture Collection of the Department of Plant Pathology, Agriculture College, Guizhou University, China" id="ABBRID0ELVEK" xlink:type="simple">GUCC</abbrev> 6.2.</p></tp:treatment-sec><tp:treatment-sec sec-type="notes" id="SECID0EPVEK"><title>Notes.</title><p>In the present study, two new isolates (<abbrev xmlns:xlink="http://www.w3.org/1999/xlink" xlink:title="Culture Collection of the Department of Plant Pathology, Agriculture College, Guizhou University, China" id="ABBRID0EVVEK" xlink:type="simple">GUCC</abbrev> 6.1 and <abbrev xmlns:xlink="http://www.w3.org/1999/xlink" xlink:title="Culture Collection of the Department of Plant Pathology, Agriculture College, Guizhou University, China" id="ABBRID0ECWEK" xlink:type="simple">GUCC</abbrev> 6.2) clustered together with <italic><tp:taxon-name><tp:taxon-name-part taxon-name-part-type="genus" reg="Apiospora">Ap.</tp:taxon-name-part><tp:taxon-name-part taxon-name-part-type="species" reg="arundinis">arundinis</tp:taxon-name-part></tp:taxon-name></italic> (CBS 133509) with high-support values (<abbrev xmlns:xlink="http://www.w3.org/1999/xlink" xlink:title="maximum likelihood" id="ABBRID0ERWEK" xlink:type="simple">ML</abbrev>/<abbrev xmlns:xlink="http://www.w3.org/1999/xlink" xlink:title="Bayesian inference" id="ABBRID0EVWEK" xlink:type="simple">BI</abbrev> = 98/1) in the multi-locus phylogenetic tree (Fig. <xref ref-type="fig" rid="F1">1</xref>). Morphologically, <abbrev xmlns:xlink="http://www.w3.org/1999/xlink" xlink:title="Culture Collection of the Department of Plant Pathology, Agriculture College, Guizhou University, China" id="ABBRID0E4WEK" xlink:type="simple">GUCC</abbrev> 6.1 and <abbrev xmlns:xlink="http://www.w3.org/1999/xlink" xlink:title="Culture Collection of the Department of Plant Pathology, Agriculture College, Guizhou University, China" id="ABBRID0EKXEK" xlink:type="simple">GUCC</abbrev> 6.2 have similar conidiophores, conidiogenous cells, and conidia to <italic><tp:taxon-name><tp:taxon-name-part taxon-name-part-type="genus" reg="Apiospora">Ap.</tp:taxon-name-part><tp:taxon-name-part taxon-name-part-type="species" reg="arundinis">arundinis</tp:taxon-name-part></tp:taxon-name></italic> (<xref ref-type="bibr" rid="B21">Li et al. 2023</xref>). <italic><tp:taxon-name><tp:taxon-name-part taxon-name-part-type="genus" reg="Apiospora">Ap.</tp:taxon-name-part><tp:taxon-name-part taxon-name-part-type="species" reg="arundinis">arundinis</tp:taxon-name-part></tp:taxon-name></italic> was found on various plants, including <italic><tp:taxon-name><tp:taxon-name-part taxon-name-part-type="genus" reg="Phyllostachys">Phyllostachys</tp:taxon-name-part><tp:taxon-name-part taxon-name-part-type="species" reg="praecox">praecox</tp:taxon-name-part></tp:taxon-name></italic>, <italic><tp:taxon-name><tp:taxon-name-part taxon-name-part-type="genus" reg="Castanea">Castanea</tp:taxon-name-part><tp:taxon-name-part taxon-name-part-type="species" reg="mollissima">mollissima</tp:taxon-name-part></tp:taxon-name></italic>, and <italic><tp:taxon-name><tp:taxon-name-part taxon-name-part-type="genus" reg="Brunfelsia">Brunfelsia</tp:taxon-name-part><tp:taxon-name-part taxon-name-part-type="species" reg="brasiliensis">brasiliensis</tp:taxon-name-part></tp:taxon-name></italic> in China (<xref ref-type="bibr" rid="B4">Chen et al. 2014</xref>; <xref ref-type="bibr" rid="B22">Liao et al. 2022</xref>; <xref ref-type="bibr" rid="B21">Li et al. 2023</xref>). The conidia sizes of our collection (6–14 × 4–7 µm) larger than <xref ref-type="bibr" rid="B4">Chen et al. (2014)</xref> (5–7 × 2–4 µm) and <xref ref-type="bibr" rid="B22">Liao et al. (2022)</xref> (4.5–7.4 × 3.3–4.4 µm). Comparing with the description from <xref ref-type="bibr" rid="B21">Li et al. (2023)</xref> (6.4–10.4 × 5.2–8.3 µm), they have similar sizes, but the conidia in this study are slenderer and more elongated. Combining phylogenetic tree and morphology, these strains were identified as <italic><tp:taxon-name><tp:taxon-name-part taxon-name-part-type="genus" reg="Apiospora">Ap.</tp:taxon-name-part><tp:taxon-name-part taxon-name-part-type="species" reg="arundinis">arundinis</tp:taxon-name-part></tp:taxon-name></italic>.</p></tp:treatment-sec><tp:treatment-sec><!--Section generated to contain objects referenced in tp:taxon-treatment.--><fig id="F1" position="float" orientation="portrait"><object-id xmlns:xlink="http://www.w3.org/1999/xlink" content-type="doi" xlink:type="simple">10.3897/mycokeys.112.135493.figure1</object-id><object-id xmlns:xlink="http://www.w3.org/1999/xlink" content-type="arpha" xlink:type="simple">272E669A-B8DE-5AD2-8D73-478A994E8F2B</object-id><label>Figure 1.</label><caption><p>Phylogenetic tree of <italic><tp:taxon-name><tp:taxon-name-part taxon-name-part-type="genus" reg="Apiospora">Apiospora</tp:taxon-name-part></tp:taxon-name></italic>, inferred from combined ITS, <abbrev xmlns:xlink="http://www.w3.org/1999/xlink" xlink:title="large subunit nrDNA subunit" id="ABBRID0E5NEK" xlink:type="simple">LSU</abbrev>, <italic><abbrev xmlns:xlink="http://www.w3.org/1999/xlink" xlink:title="translation elongation factor 1-alpha gene" id="ABBRID0EDOEK" xlink:type="simple">TEF1-α</abbrev></italic>, and <italic><abbrev xmlns:xlink="http://www.w3.org/1999/xlink" xlink:title="beta-tubulin gene" id="ABBRID0EROEK" xlink:type="simple">TUB2</abbrev></italic> genes. <italic><tp:taxon-name><tp:taxon-name-part taxon-name-part-type="genus" reg="Arthrinium">Arthrinium</tp:taxon-name-part><tp:taxon-name-part taxon-name-part-type="species" reg="caricicola">caricicola</tp:taxon-name-part></tp:taxon-name></italic> was used as an outgroup. <abbrev xmlns:xlink="http://www.w3.org/1999/xlink" xlink:title="maximum likelihood" id="ABBRID0EAPEK" xlink:type="simple">ML</abbrev> bootstrap support values (≥ 50%) and Bayesian posterior probability (≥ 0.90) are shown at nodes. Strains in this study are shown in red, and type strains are marked by a “T”.</p></caption><graphic xmlns:xlink="http://www.w3.org/1999/xlink" xlink:href="mycokeys-112-233-g001.jpg" position="float" orientation="portrait" xlink:type="simple" id="oo_1224183.jpg"><uri content-type="original_file" xlink:type="simple">https://binary.pensoft.net/fig/1224183</uri></graphic></fig></tp:treatment-sec><ref-list><ref id="B21"><mixed-citation xmlns:xlink="http://www.w3.org/1999/xlink" xlink:type="simple"><person-group><name name-style="western"><surname>Li</surname><given-names>S</given-names></name><name name-style="western"><surname>Peng</surname><given-names>C</given-names></name><name name-style="western"><surname>Yuan</surname><given-names>R</given-names></name><name name-style="western"><surname>Tian</surname><given-names>C</given-names></name></person-group> (<year>2023</year>) <article-title>Morphological and phylogenetic analyses reveal three new species of <italic><tp:taxon-name><tp:taxon-name-part taxon-name-part-type="genus">Apiospora</tp:taxon-name-part></tp:taxon-name></italic> in China.</article-title><source>MycoKeys</source><volume>99</volume>: <fpage>297</fpage>–<lpage>317</lpage>. <ext-link xlink:href="10.3897/mycokeys.99.108384" ext-link-type="doi" xlink:type="simple">https://doi.org/10.3897/mycokeys.99.108384</ext-link></mixed-citation></ref><ref id="B4"><mixed-citation xmlns:xlink="http://www.w3.org/1999/xlink" xlink:type="simple"><person-group><name name-style="western"><surname>Chen</surname><given-names>K</given-names></name><name name-style="western"><surname>Wu</surname><given-names>XQ</given-names></name><name name-style="western"><surname>Huang</surname><given-names>MX</given-names></name><name name-style="western"><surname>Han</surname><given-names>YY</given-names></name></person-group> (<year>2014</year>) First report of brown culm streak of <tp:taxon-name><tp:taxon-name-part taxon-name-part-type="genus">Phyllostachys</tp:taxon-name-part><tp:taxon-name-part taxon-name-part-type="species">praecox</tp:taxon-name-part></tp:taxon-name> caused by <italic><tp:taxon-name><tp:taxon-name-part taxon-name-part-type="genus">Arthrinium</tp:taxon-name-part><tp:taxon-name-part taxon-name-part-type="species">arundinis</tp:taxon-name-part></tp:taxon-name></italic> in Nanjing, China. Plant Disease 98(9): е1274. <ext-link xlink:href="10.1094/PDIS-02-14-0165-PDN" ext-link-type="doi" xlink:type="simple">https://doi.org/10.1094/PDIS-02-14-0165-PDN</ext-link></mixed-citation></ref><ref id="B22"><mixed-citation xmlns:xlink="http://www.w3.org/1999/xlink" xlink:type="simple"><person-group><name name-style="western"><surname>Liao</surname><given-names>J</given-names></name><name name-style="western"><surname>Jiang</surname><given-names>W</given-names></name><name name-style="western"><surname>Wu</surname><given-names>X</given-names></name><name name-style="western"><surname>He</surname><given-names>J</given-names></name><name name-style="western"><surname>Li</surname><given-names>H</given-names></name><name name-style="western"><surname>Wang</surname><given-names>T</given-names></name><name name-style="western"><surname>Cheng</surname><given-names>L</given-names></name><name name-style="western"><surname>Chen</surname><given-names>W</given-names></name><name name-style="western"><surname>Mo</surname><given-names>L</given-names></name></person-group> (<year>2022</year>) First report of <italic><tp:taxon-name><tp:taxon-name-part taxon-name-part-type="genus">Apiospora</tp:taxon-name-part></tp:taxon-name></italic> mold on Sugarcane in China caused by <italic><tp:taxon-name><tp:taxon-name-part taxon-name-part-type="genus">Apiospora</tp:taxon-name-part><tp:taxon-name-part taxon-name-part-type="species">arundinis</tp:taxon-name-part></tp:taxon-name></italic> (<italic><tp:taxon-name><tp:taxon-name-part taxon-name-part-type="genus">Arthrinium</tp:taxon-name-part><tp:taxon-name-part taxon-name-part-type="species">arundinis</tp:taxon-name-part></tp:taxon-name></italic>). Plant Disease 106(3): e1058. <ext-link xlink:href="10.1094/PDIS-02-21-0386-PDN" ext-link-type="doi" xlink:type="simple">https://doi.org/10.1094/PDIS-02-21-0386-PDN</ext-link></mixed-citation></ref></ref-list></tp:taxon-treatment>
