# Supplementary material for: ﻿Three new species of Apiospora (Amphisphaeriales, Apiosporaceae) in China
Source: MycoKeys. 2025 Jan 20;112:233–52. doi: 10.3897/mycokeys.112.135493 (PMC11773357; doi:10.3897/mycokeys.112.135493)
Supplement: XML Treatment for Apiospora bambusirimae [file mycokeys.112.135493-treatment4.xml]

<!DOCTYPE tp:taxon-treatment
  PUBLIC "-//TaxonX//DTD Taxonomic Treatment Publishing DTD v0 20100105//EN" "tax-treatment-NSO.dtd">
<tp:taxon-treatment xmlns:tp="http://www.plazi.org/taxpub"><tp:treatment-meta><kwd-group><label>Taxon classification</label><kwd>
                <named-content content-type="kingdom">Fungi</named-content>
              </kwd><kwd>
                <named-content content-type="order">Amphisphaeriales</named-content>
              </kwd><kwd>
                <named-content content-type="family">Apiosporaceae</named-content>
              </kwd></kwd-group><mixed-citation publication-type="journal"><person-group><name><surname>Yu</surname><given-names>Kunmin</given-names></name><name><surname>Zhang</surname><given-names>Hong</given-names></name><name><surname>Cheng</surname><given-names>Kexin</given-names></name><name><surname>Jiang</surname><given-names>Yulan</given-names></name></person-group><article-title>﻿Three new species of <italic><tp:taxon-name><tp:taxon-name-part taxon-name-part-type="genus" reg="Apiospora">Apiospora</tp:taxon-name-part></tp:taxon-name></italic> (<tp:taxon-name><tp:taxon-name-part taxon-name-part-type="order">Amphisphaeriales</tp:taxon-name-part></tp:taxon-name>, <tp:taxon-name><tp:taxon-name-part taxon-name-part-type="family">Apiosporaceae</tp:taxon-name-part></tp:taxon-name>) in China</article-title><source>MycoKeys</source><day>20</day><month>01</month><year>2025</year><volume>112</volume><fpage>233</fpage><lpage>252</lpage><pub-id pub-id-type="doi">10.3897/mycokeys.112.135493</pub-id></mixed-citation></tp:treatment-meta><tp:nomenclature><label>﻿</label><tp:taxon-name>
              <object-id xmlns:xlink="http://www.w3.org/1999/xlink" content-type="arpha" xlink:type="simple">D1121EC3-EC1E-54D7-BCD4-D1BE9F164915</object-id>
              <tp:taxon-name-part taxon-name-part-type="genus" reg="Apiospora">Apiospora</tp:taxon-name-part>
              <tp:taxon-name-part taxon-name-part-type="species" reg="bambusirimae">bambusirimae</tp:taxon-name-part>
              <object-id xmlns:xlink="http://www.w3.org/1999/xlink" content-type="mycobank" xlink:type="simple">854664</object-id>
            </tp:taxon-name><tp:taxon-authority>K.M. Yu &amp; Y.L. Jiang</tp:taxon-authority><tp:taxon-status xmlns:xlink="http://www.w3.org/1999/xlink" xlink:type="simple">sp. nov.</tp:taxon-status><xref ref-type="fig" rid="F5">Fig. 5</xref></tp:nomenclature><tp:treatment-sec sec-type="material" id="SECID0E2SGK"><title>Type.</title><p>China • Guizhou Province, Guiyang City, on diseased bamboo branch, 5 June 2022, K.M. Yu, holotype: HGUP 12.51; ex-type culture: <abbrev xmlns:xlink="http://www.w3.org/1999/xlink" xlink:title="Culture Collection of the Department of Plant Pathology, Agriculture College, Guizhou University, China" id="ABBRID0EBTGK" xlink:type="simple">GUCC</abbrev> 12.51. other living culture: <abbrev xmlns:xlink="http://www.w3.org/1999/xlink" xlink:title="Culture Collection of the Department of Plant Pathology, Agriculture College, Guizhou University, China" id="ABBRID0EFTGK" xlink:type="simple">GUCC</abbrev> 12.52</p></tp:treatment-sec><tp:treatment-sec sec-type="etymology" id="SECID0EJTGK"><title>Etymology.</title><p>Name bambusirimae originated from “bambusaceae,” referring to the host plant, meaning bamboo-crack, referring to cracks caused on bamboo stems, from which this fungus was isolated.</p></tp:treatment-sec><tp:treatment-sec sec-type="description" id="SECID0E4TGK"><title>Description.</title><p><bold><italic>Asexual morph</italic></bold>: On WA, hyphae smooth, branched, septate, hyaline to brown, 1.5–3 µm diam (n = 30). <bold><italic>Conidiophores</italic></bold> basauxic, cylindrical, smooth, septate, straight or flexuous, hyaline to brown, sometimes reduced to conidiogenous cells. <bold><italic>Conidiophore mother cells</italic></bold> arising from the stroma, lageniform to ampuliform, hyaline to brown, 13.5–28 × 2–5.5 µm (x = 20 × 4 µm, n = 30). <bold><italic>Conidia</italic></bold> globose, subglobose to ovate, with a longitudinal germ slit over the entire length, with granular depositions, brown to dark brown, smooth, 9–20 × 5–15.5 µm (x = 20.5 × 13 µm, n = 30). <bold><italic>Sexual morph</italic></bold>: Not observed.</p><fig id="F5" position="float" orientation="portrait"><object-id xmlns:xlink="http://www.w3.org/1999/xlink" content-type="doi" xlink:type="simple">10.3897/mycokeys.112.135493.figure5</object-id><object-id xmlns:xlink="http://www.w3.org/1999/xlink" content-type="arpha" xlink:type="simple">2187948F-D29C-5192-A353-D4A654BAB9CB</object-id><label>Figure 5.</label><caption><p><italic><tp:taxon-name><tp:taxon-name-part taxon-name-part-type="genus" reg="Apiospora">Apiospora</tp:taxon-name-part><tp:taxon-name-part taxon-name-part-type="species" reg="bambusirimae">bambusirimae</tp:taxon-name-part></tp:taxon-name></italic><bold>A</bold> dead bamboo branch with fungi <bold>B, C</bold> above and below view of the colony on <abbrev xmlns:xlink="http://www.w3.org/1999/xlink" xlink:title="potato glucose agar" id="ABBRID0EZVGK" xlink:type="simple">PDA</abbrev><bold>D, E</bold> conidia <bold>F, G</bold> conidiogenous C rise to conidia. Scale bars: 10 µm (<bold>D–G</bold>).</p></caption><graphic xmlns:xlink="http://www.w3.org/1999/xlink" xlink:href="mycokeys-112-233-g005.jpg" position="float" orientation="portrait" xlink:type="simple" id="oo_1224187.jpg"><uri content-type="original_file" xlink:type="simple">https://binary.pensoft.net/fig/1224187</uri></graphic></fig></tp:treatment-sec><tp:treatment-sec sec-type="description" id="SECID0EIWGK"><title>Culture characteristics.</title><p><bold><italic>Colonies</italic></bold> on <abbrev xmlns:xlink="http://www.w3.org/1999/xlink" xlink:title="potato glucose agar" id="ABBRID0ETWGK" xlink:type="simple">PDA</abbrev> attaining 3.5 cm diam. after 3 days at 25 °C, circular, flat, radiating outwards, irregular edges, diffuse yellow pigment, the mycelia white and floccose, cottony, reverse pale yellow.</p></tp:treatment-sec><tp:treatment-sec sec-type="Additional specimen examined" id="SECID0EAXGK"><title>Additional specimen examined.</title><p>China • Guizhou Province: Huaxi District, on diseased branch of bamboo, June 2023, K.M. Yu, HGUP 12.51, ex-paratype living culture; living cultures <abbrev xmlns:xlink="http://www.w3.org/1999/xlink" xlink:title="Culture Collection of the Department of Plant Pathology, Agriculture College, Guizhou University, China" id="ABBRID0EGXGK" xlink:type="simple">GUCC</abbrev> 12.51, <abbrev xmlns:xlink="http://www.w3.org/1999/xlink" xlink:title="Culture Collection of the Department of Plant Pathology, Agriculture College, Guizhou University, China" id="ABBRID0EKXGK" xlink:type="simple">GUCC</abbrev> 12.52.</p></tp:treatment-sec><tp:treatment-sec sec-type="notes" id="SECID0EOXGK"><title>Notes.</title><p><italic><tp:taxon-name><tp:taxon-name-part taxon-name-part-type="genus" reg="Apiospora">Ap.</tp:taxon-name-part><tp:taxon-name-part taxon-name-part-type="species" reg="bambusirimae">bambusirimae</tp:taxon-name-part></tp:taxon-name></italic> is genetically close to <italic><tp:taxon-name><tp:taxon-name-part taxon-name-part-type="genus" reg="Apiospora">Ap.</tp:taxon-name-part><tp:taxon-name-part taxon-name-part-type="species" reg="neogarethjonesii">neogarethjonesii</tp:taxon-name-part></tp:taxon-name></italic> and <italic><tp:taxon-name><tp:taxon-name-part taxon-name-part-type="genus" reg="Apiospora">Ap.</tp:taxon-name-part><tp:taxon-name-part taxon-name-part-type="species" reg="setostroma">setostroma</tp:taxon-name-part></tp:taxon-name></italic> (Fig. <xref ref-type="fig" rid="F1">1</xref>), but the conidia of <italic><tp:taxon-name><tp:taxon-name-part taxon-name-part-type="genus" reg="Apiospora">Ap.</tp:taxon-name-part><tp:taxon-name-part taxon-name-part-type="species" reg="bambusirimae">bambusirimae</tp:taxon-name-part></tp:taxon-name></italic> are 9–20 × 5–15.5 µm (x̄ = 20.5 × 13 µm, n = 30), shorter and narrower than those of <italic><tp:taxon-name><tp:taxon-name-part taxon-name-part-type="genus" reg="Apiospora">Ap.</tp:taxon-name-part><tp:taxon-name-part taxon-name-part-type="species" reg="neogarethjonesii">neogarethjonesii</tp:taxon-name-part></tp:taxon-name></italic> and <italic><tp:taxon-name><tp:taxon-name-part taxon-name-part-type="genus" reg="Apiospora">Ap.</tp:taxon-name-part><tp:taxon-name-part taxon-name-part-type="species" reg="setostroma">setostroma</tp:taxon-name-part></tp:taxon-name></italic>, which are 20–35 × 15–30 µm and 18–20 × 15–19 µm. We compared the new species with phylogenetically related taxa, based on morphological differences (Table <xref ref-type="table" rid="T3">3</xref>) and base pair differences (Table <xref ref-type="table" rid="T6">6</xref>).</p><table-wrap id="T6" position="float" orientation="portrait"><label>Table 6.</label><caption><p>DNA base differences comparing <italic><tp:taxon-name><tp:taxon-name-part taxon-name-part-type="genus" reg="Apiospora">Apiospora</tp:taxon-name-part><tp:taxon-name-part taxon-name-part-type="species" reg="bambusirimae">bambusirimae</tp:taxon-name-part></tp:taxon-name></italic> sequences and sequences from related species.</p></caption><table id="TID0ESUFK" rules="all"><tbody><tr><th rowspan="1" colspan="1">Taxa</th><th rowspan="1" colspan="1">Loci</th><th rowspan="1" colspan="1">Nucleotides difference without gaps</th><th rowspan="1" colspan="1">Rates of base pair differences</th></tr><tr><td rowspan="2" colspan="1">
                      <italic>
                        <tp:taxon-name><tp:taxon-name-part taxon-name-part-type="genus" reg="Apiospora">Apiospora</tp:taxon-name-part><tp:taxon-name-part taxon-name-part-type="species" reg="neogarethjonesii">neogarethjonesii</tp:taxon-name-part></tp:taxon-name>
                      </italic>
                    </td><td rowspan="1" colspan="1">ITS</td><td rowspan="1" colspan="1">7/430(36,327,368,383,389,394,395,453</td><td rowspan="1" colspan="1">1.63%</td></tr><tr><td rowspan="1" colspan="1">
                      <abbrev xmlns:xlink="http://www.w3.org/1999/xlink" xlink:title="large subunit nrDNA subunit" id="ABBRID0E24GK" xlink:type="simple">LSU</abbrev>
                    </td><td rowspan="1" colspan="1">7/881(101,356,584,626,635,654,659)</td><td rowspan="1" colspan="1">0.79%</td></tr><tr><td rowspan="2" colspan="1">
                      <italic>
                        <tp:taxon-name><tp:taxon-name-part taxon-name-part-type="genus" reg="Apiospora">Ap.</tp:taxon-name-part><tp:taxon-name-part taxon-name-part-type="species" reg="setostroma">setostroma</tp:taxon-name-part></tp:taxon-name>
                      </italic>
                    </td><td rowspan="1" colspan="1">ITS</td><td rowspan="1" colspan="1">8/430(37,327,368,381,387,392,393,451)</td><td rowspan="1" colspan="1">1.86%</td></tr><tr><td rowspan="1" colspan="1">
                      <abbrev xmlns:xlink="http://www.w3.org/1999/xlink" xlink:title="large subunit nrDNA subunit" id="ABBRID0ED6GK" xlink:type="simple">LSU</abbrev>
                    </td><td rowspan="1" colspan="1">8/837(100,356,369,384,626,635,654,659)</td><td rowspan="1" colspan="1">0.96%</td></tr></tbody></table></table-wrap></tp:treatment-sec><tp:treatment-sec><!--Section generated to contain objects referenced in tp:taxon-treatment.--><fig id="F1" position="float" orientation="portrait"><object-id xmlns:xlink="http://www.w3.org/1999/xlink" content-type="doi" xlink:type="simple">10.3897/mycokeys.112.135493.figure1</object-id><object-id xmlns:xlink="http://www.w3.org/1999/xlink" content-type="arpha" xlink:type="simple">272E669A-B8DE-5AD2-8D73-478A994E8F2B</object-id><label>Figure 1.</label><caption><p>Phylogenetic tree of <italic><tp:taxon-name><tp:taxon-name-part taxon-name-part-type="genus" reg="Apiospora">Apiospora</tp:taxon-name-part></tp:taxon-name></italic>, inferred from combined ITS, <abbrev xmlns:xlink="http://www.w3.org/1999/xlink" xlink:title="large subunit nrDNA subunit" id="ABBRID0E5NEK" xlink:type="simple">LSU</abbrev>, <italic><abbrev xmlns:xlink="http://www.w3.org/1999/xlink" xlink:title="translation elongation factor 1-alpha gene" id="ABBRID0EDOEK" xlink:type="simple">TEF1-α</abbrev></italic>, and <italic><abbrev xmlns:xlink="http://www.w3.org/1999/xlink" xlink:title="beta-tubulin gene" id="ABBRID0EROEK" xlink:type="simple">TUB2</abbrev></italic> genes. <italic><tp:taxon-name><tp:taxon-name-part taxon-name-part-type="genus" reg="Arthrinium">Arthrinium</tp:taxon-name-part><tp:taxon-name-part taxon-name-part-type="species" reg="caricicola">caricicola</tp:taxon-name-part></tp:taxon-name></italic> was used as an outgroup. <abbrev xmlns:xlink="http://www.w3.org/1999/xlink" xlink:title="maximum likelihood" id="ABBRID0EAPEK" xlink:type="simple">ML</abbrev> bootstrap support values (≥ 50%) and Bayesian posterior probability (≥ 0.90) are shown at nodes. Strains in this study are shown in red, and type strains are marked by a “T”.</p></caption><graphic xmlns:xlink="http://www.w3.org/1999/xlink" xlink:href="mycokeys-112-233-g001.jpg" position="float" orientation="portrait" xlink:type="simple" id="oo_1224183.jpg"><uri content-type="original_file" xlink:type="simple">https://binary.pensoft.net/fig/1224183</uri></graphic></fig><table-wrap id="T3" position="float" orientation="portrait"><label>Table 3.</label><caption><p>Morphology of new <italic><tp:taxon-name><tp:taxon-name-part taxon-name-part-type="genus" reg="Apiospora">Apiospora</tp:taxon-name-part></tp:taxon-name></italic> species and phylogenetic related species.</p></caption><table id="TID0EX1EK" rules="all"><tbody><tr><th rowspan="2" colspan="1">Species</th><th rowspan="2" colspan="1">Isolation</th><th rowspan="2" colspan="1">Source country</th><th rowspan="1" colspan="2">Conidia in surface view</th><th rowspan="2" colspan="1">References</th></tr><tr><th rowspan="1" colspan="1">Shape</th><th rowspan="1" colspan="1">Diam (μm)</th></tr><tr><td rowspan="1" colspan="1">
                      <italic>
                        <tp:taxon-name><tp:taxon-name-part taxon-name-part-type="genus" reg="Apiospora">Apiospora</tp:taxon-name-part><tp:taxon-name-part taxon-name-part-type="species" reg="bambusilentiginis">bambusilentiginis</tp:taxon-name-part></tp:taxon-name>
                      </italic>
                    </td><td rowspan="1" colspan="1">
                      <tp:taxon-name><tp:taxon-name-part taxon-name-part-type="family">Poaceae</tp:taxon-name-part></tp:taxon-name>
                    </td><td rowspan="1" colspan="1">China</td><td rowspan="1" colspan="1">globose, subglobose to ovate, lenticular</td><td rowspan="1" colspan="1">6–8.5 × 4.5–8</td><td rowspan="1" colspan="1">This study</td></tr><tr><td rowspan="1" colspan="1">
                      <italic>
                        <tp:taxon-name><tp:taxon-name-part taxon-name-part-type="genus" reg="Apiospora">Ap.</tp:taxon-name-part><tp:taxon-name-part taxon-name-part-type="species" reg="guizhouensis">guizhouensis</tp:taxon-name-part></tp:taxon-name>
                      </italic>
                    </td><td rowspan="1" colspan="1">air in karst cave</td><td rowspan="1" colspan="1">China</td><td rowspan="1" colspan="1">globose or subglobose, occasionally elongated to ellipsoidal</td><td rowspan="1" colspan="1">5.0–7.5 × 4.0–7.0 µm (x¯ = 6.1 ± 0.5 × 5.5 ± 0.6</td><td rowspan="1" colspan="1">
                      <xref ref-type="bibr" rid="B42">Wang et al. 2018</xref>
                    </td></tr><tr><td rowspan="1" colspan="1">
                      <italic>
                        <tp:taxon-name><tp:taxon-name-part taxon-name-part-type="genus" reg="Apiospora">Ap.</tp:taxon-name-part><tp:taxon-name-part taxon-name-part-type="species" reg="sacchari">sacchari</tp:taxon-name-part></tp:taxon-name>
                      </italic>
                    </td><td rowspan="1" colspan="1">soil</td><td rowspan="1" colspan="1">Netherlands</td><td rowspan="1" colspan="1">brown, smooth, granular, globose</td><td rowspan="1" colspan="1">(6–)7(–8)</td><td rowspan="1" colspan="1">Pintos and Alvarado 2018</td></tr><tr><td rowspan="1" colspan="1">
                      <italic>
                        <tp:taxon-name><tp:taxon-name-part taxon-name-part-type="genus" reg="Apiospora">Ap.</tp:taxon-name-part><tp:taxon-name-part taxon-name-part-type="species" reg="bambusicaulis">bambusicaulis</tp:taxon-name-part></tp:taxon-name>
                      </italic>
                    </td><td rowspan="1" colspan="1">
                      <tp:taxon-name><tp:taxon-name-part taxon-name-part-type="family">Poaceae</tp:taxon-name-part></tp:taxon-name>
                    </td><td rowspan="1" colspan="1">China</td><td rowspan="1" colspan="1">globose, subglobose to ovate, lenticular,</td><td rowspan="1" colspan="1">4.5–6 × 5–6</td><td rowspan="1" colspan="1">This study</td></tr><tr><td rowspan="1" colspan="1">
                      <italic>
                        <tp:taxon-name><tp:taxon-name-part taxon-name-part-type="genus" reg="Apiospora">Ap.</tp:taxon-name-part><tp:taxon-name-part taxon-name-part-type="species" reg="italica">italica</tp:taxon-name-part></tp:taxon-name>
                      </italic>
                    </td><td rowspan="1" colspan="1">
                      <tp:taxon-name><tp:taxon-name-part taxon-name-part-type="family">Poaceae</tp:taxon-name-part></tp:taxon-name>
                    </td><td rowspan="1" colspan="1">Italy</td><td rowspan="1" colspan="1">brown, smooth, globose</td><td rowspan="1" colspan="1">(3.0–) 4.0–7.0 (–9.0) × (1.5–) 2.0–3.0 (–5.0)</td><td rowspan="1" colspan="1">
                      <xref ref-type="bibr" rid="B29">Pintos et al. 2019</xref>
                    </td></tr><tr><td rowspan="1" colspan="1">
                      <italic>
                        <tp:taxon-name><tp:taxon-name-part taxon-name-part-type="genus" reg="Apiospora">Ap.</tp:taxon-name-part><tp:taxon-name-part taxon-name-part-type="species" reg="jinanensis">jinanensis</tp:taxon-name-part></tp:taxon-name>
                      </italic>
                    </td><td rowspan="1" colspan="1">
                      <tp:taxon-name><tp:taxon-name-part taxon-name-part-type="family">Poaceae</tp:taxon-name-part></tp:taxon-name>
                    </td><td rowspan="1" colspan="1">China</td><td rowspan="1" colspan="1">brown to dark brown, smooth to finely, roughened, globose, subglobose to lenticular,</td><td rowspan="1" colspan="1">5.7–6.9 × 5.2–6.7 μm, with a mean ± SD of 6.3 ± 0.3 × 5.6 ± 0.3</td><td rowspan="1" colspan="1">
                      <xref ref-type="bibr" rid="B2">Ai et al. 2024</xref>
                    </td></tr><tr><td rowspan="1" colspan="1">
                      <italic>
                        <tp:taxon-name><tp:taxon-name-part taxon-name-part-type="genus" reg="Apiospora">Ap.</tp:taxon-name-part><tp:taxon-name-part taxon-name-part-type="species" reg="thailandica">thailandica</tp:taxon-name-part></tp:taxon-name>
                      </italic>
                    </td><td rowspan="1" colspan="1">
                      <tp:taxon-name><tp:taxon-name-part taxon-name-part-type="family">Poaceae</tp:taxon-name-part></tp:taxon-name>
                    </td><td rowspan="1" colspan="1">Thailand</td><td rowspan="1" colspan="1">globose, occasionally elongated</td><td rowspan="1" colspan="1">5.0–9.0 × 5.0–8.0</td><td rowspan="1" colspan="1">
                      <xref ref-type="bibr" rid="B7">Dai et al. 2017</xref>
                    </td></tr><tr><td rowspan="1" colspan="1">
                      <italic>
                        <tp:taxon-name><tp:taxon-name-part taxon-name-part-type="genus" reg="Apiospora">Ap.</tp:taxon-name-part><tp:taxon-name-part taxon-name-part-type="species" reg="bambusirimae">bambusirimae</tp:taxon-name-part></tp:taxon-name>
                      </italic>
                    </td><td rowspan="1" colspan="1">
                      <tp:taxon-name><tp:taxon-name-part taxon-name-part-type="family">Poaceae</tp:taxon-name-part></tp:taxon-name>
                    </td><td rowspan="1" colspan="1">China</td><td rowspan="1" colspan="1">globose, subglobose to ovate</td><td rowspan="1" colspan="1">9.0–20 × 5–15.5</td><td rowspan="1" colspan="1">This study</td></tr><tr><td rowspan="1" colspan="1">
                      <italic>
                        <tp:taxon-name><tp:taxon-name-part taxon-name-part-type="genus" reg="Apiospora">Ap.</tp:taxon-name-part><tp:taxon-name-part taxon-name-part-type="species" reg="neogarethjonesii">neogarethjonesii</tp:taxon-name-part></tp:taxon-name>
                      </italic>
                    </td><td rowspan="1" colspan="1">
                      <tp:taxon-name><tp:taxon-name-part taxon-name-part-type="family">Poaceae</tp:taxon-name-part></tp:taxon-name>
                    </td><td rowspan="1" colspan="1">China</td><td rowspan="1" colspan="1">globose</td><td rowspan="1" colspan="1">20–35 × 15–30</td><td rowspan="1" colspan="1">
                      <xref ref-type="bibr" rid="B14">Hyde et al. 2020</xref>
                    </td></tr><tr><td rowspan="1" colspan="1">
                      <italic>
                        <tp:taxon-name><tp:taxon-name-part taxon-name-part-type="genus" reg="Apiospora">Ap.</tp:taxon-name-part><tp:taxon-name-part taxon-name-part-type="species" reg="setostroma">setostroma</tp:taxon-name-part></tp:taxon-name>
                      </italic>
                    </td><td rowspan="1" colspan="1">
                      <tp:taxon-name><tp:taxon-name-part taxon-name-part-type="family">Poaceae</tp:taxon-name-part></tp:taxon-name>
                    </td><td rowspan="1" colspan="1">China</td><td rowspan="1" colspan="1">obovoid, septate</td><td rowspan="1" colspan="1">18–20 × 15–19</td><td rowspan="1" colspan="1">
                      <xref ref-type="bibr" rid="B28">Pintos and Alvarado 2021</xref>
                    </td></tr></tbody></table></table-wrap></tp:treatment-sec><ref-list><ref id="B42"><mixed-citation xmlns:xlink="http://www.w3.org/1999/xlink" xlink:type="simple"><person-group><name name-style="western"><surname>Wang</surname><given-names>M</given-names></name><name name-style="western"><surname>Tan</surname><given-names>XM</given-names></name><name name-style="western"><surname>Liu</surname><given-names>F</given-names></name><name name-style="western"><surname>Cai</surname><given-names>L</given-names></name></person-group> (<year>2018</year>) <article-title>Eight new <italic><tp:taxon-name><tp:taxon-name-part taxon-name-part-type="genus">Arthrinium</tp:taxon-name-part></tp:taxon-name></italic> species from China.</article-title><source>MycoKeys</source><volume>1</volume>: <fpage>1</fpage>–<lpage>24</lpage>. <ext-link xlink:href="10.3897/mycokeys.39.27014" ext-link-type="doi" xlink:type="simple">https://doi.org/10.3897/mycokeys.39.27014</ext-link></mixed-citation></ref><ref id="B29"><mixed-citation xmlns:xlink="http://www.w3.org/1999/xlink" xlink:type="simple"><person-group><name name-style="western"><surname>Pintos</surname><given-names>Á</given-names></name><name name-style="western"><surname>Alvarado</surname><given-names>P</given-names></name><name name-style="western"><surname>Planas</surname><given-names>J</given-names></name><name name-style="western"><surname>Jarling</surname><given-names>R</given-names></name></person-group> (<year>2019</year>) Six new species of <italic><tp:taxon-name><tp:taxon-name-part taxon-name-part-type="genus">Arthrinium</tp:taxon-name-part></tp:taxon-name></italic> from Europe and notes about A. <tp:taxon-name><tp:taxon-name-part taxon-name-part-type="genus"/><tp:taxon-name-part taxon-name-part-type="species">caricicola</tp:taxon-name-part></tp:taxon-name> and other species found in <tp:taxon-name><tp:taxon-name-part taxon-name-part-type="genus">Carex</tp:taxon-name-part></tp:taxon-name> spp. hosts. MycoKeys 49: 13. <ext-link xlink:href="10.3897/mycokeys.49.32115" ext-link-type="doi" xlink:type="simple">https://doi.org/10.3897/mycokeys.49.32115</ext-link></mixed-citation></ref><ref id="B2"><mixed-citation xmlns:xlink="http://www.w3.org/1999/xlink" xlink:type="simple"><person-group><name name-style="western"><surname>Ai</surname><given-names>C</given-names></name><name name-style="western"><surname>Dong</surname><given-names>Z</given-names></name><name name-style="western"><surname>Yun</surname><given-names>J</given-names></name><name name-style="western"><surname>Zhang</surname><given-names>Z</given-names></name><name name-style="western"><surname>Xia</surname><given-names>J</given-names></name><name name-style="western"><surname>Zhang</surname><given-names>X</given-names></name></person-group> (<year>2024</year>) <article-title>Morphological Characteristics of <italic><tp:taxon-name><tp:taxon-name-part taxon-name-part-type="genus">Apiospora</tp:taxon-name-part></tp:taxon-name></italic> (<tp:taxon-name><tp:taxon-name-part taxon-name-part-type="order">Amphisphaeriales</tp:taxon-name-part></tp:taxon-name>, <tp:taxon-name><tp:taxon-name-part taxon-name-part-type="family">Apiosporaceae</tp:taxon-name-part></tp:taxon-name>).</article-title><source>Microorganisms</source><volume>12</volume>(<issue>7</issue>): <fpage>1372</fpage>. <ext-link xlink:href="10.3390/microorganisms12071372" ext-link-type="doi" xlink:type="simple">https://doi.org/10.3390/microorganisms12071372</ext-link></mixed-citation></ref><ref id="B7"><mixed-citation xmlns:xlink="http://www.w3.org/1999/xlink" xlink:type="simple"><person-group><name name-style="western"><surname>Dai</surname><given-names>DQ</given-names></name><name name-style="western"><surname>Phookamsak</surname><given-names>R</given-names></name><name name-style="western"><surname>Wijayawardene</surname><given-names>NN</given-names></name><name name-style="western"><surname>Li</surname><given-names>WJ</given-names></name><name name-style="western"><surname>Bhat</surname><given-names>DJ</given-names></name><name name-style="western"><surname>Xu</surname><given-names>JC</given-names></name><name name-style="western"><surname>Taylor</surname><given-names>JE</given-names></name><name name-style="western"><surname>Hyde</surname><given-names>KD</given-names></name><name name-style="western"><surname>Chukeatirote</surname><given-names>E</given-names></name></person-group> (<year>2017</year>) <article-title>Bambusicolous fungi.</article-title><source>Fungal Diversity</source><volume>82</volume>(<issue>1</issue>): <fpage>1</fpage>–<lpage>105</lpage>. <ext-link xlink:href="10.1007/s13225-016-0367-8" ext-link-type="doi" xlink:type="simple">https://doi.org/10.1007/s13225-016-0367-8</ext-link></mixed-citation></ref><ref id="B14"><mixed-citation xmlns:xlink="http://www.w3.org/1999/xlink" xlink:type="simple"><person-group><name name-style="western"><surname>Hyde</surname><given-names>KD</given-names></name><name name-style="western"><surname>Norphanphoun</surname><given-names>C</given-names></name><name name-style="western"><surname>Maharachchikumbura</surname><given-names>S</given-names></name><name name-style="western"><surname>Bhat</surname><given-names>D</given-names></name><name name-style="western"><surname>Jones</surname><given-names>E</given-names></name><name name-style="western"><surname>Bundhun</surname><given-names>D</given-names></name><name name-style="western"><surname>Chen</surname><given-names>Y</given-names></name><name name-style="western"><surname>Bao</surname><given-names>D</given-names></name><name name-style="western"><surname>Boonmee</surname><given-names>S</given-names></name><name name-style="western"><surname>Calabon</surname><given-names>M</given-names></name></person-group> (<year>2020</year>) <article-title>Refined families of <tp:taxon-name><tp:taxon-name-part taxon-name-part-type="class">Sordariomycetes</tp:taxon-name-part></tp:taxon-name>.</article-title><source>Mycosphere</source><volume>11</volume>(<issue>1</issue>): <fpage>305</fpage>–<lpage>1059</lpage>. <ext-link xlink:href="10.5943/mycosphere/11/1/7" ext-link-type="doi" xlink:type="simple">https://doi.org/10.5943/mycosphere/11/1/7</ext-link></mixed-citation></ref><ref id="B28"><mixed-citation xmlns:xlink="http://www.w3.org/1999/xlink" xlink:type="simple"><person-group><name name-style="western"><surname>Pintos</surname><given-names>Á</given-names></name><name name-style="western"><surname>Alvarado</surname><given-names>P</given-names></name></person-group> (<year>2021</year>) Phylogenetic delimitation of <italic><tp:taxon-name><tp:taxon-name-part taxon-name-part-type="genus">Apiospora</tp:taxon-name-part></tp:taxon-name></italic> and <italic><tp:taxon-name><tp:taxon-name-part taxon-name-part-type="genus">Arthrinium</tp:taxon-name-part></tp:taxon-name></italic>. Fungal Systematics Evolution 7: 197–221.3. <ext-link xlink:href="10.3114/fuse.2021.07.10" ext-link-type="doi" xlink:type="simple">https://doi.org/10.3114/fuse.2021.07.10</ext-link></mixed-citation></ref></ref-list></tp:taxon-treatment>
