# Supplementary material for: ﻿Three new species of Apiospora (Amphisphaeriales, Apiosporaceae) in China
Source: MycoKeys. 2025 Jan 20;112:233–52. doi: 10.3897/mycokeys.112.135493 (PMC11773357; doi:10.3897/mycokeys.112.135493)
Supplement: XML Treatment for Apiospora lophatheri [file mycokeys.112.135493-treatment5.xml]

<!DOCTYPE tp:taxon-treatment
  PUBLIC "-//TaxonX//DTD Taxonomic Treatment Publishing DTD v0 20100105//EN" "tax-treatment-NSO.dtd">
<tp:taxon-treatment xmlns:tp="http://www.plazi.org/taxpub"><tp:treatment-meta><kwd-group><label>Taxon classification</label><kwd>
                <named-content content-type="kingdom">Fungi</named-content>
              </kwd><kwd>
                <named-content content-type="order">Amphisphaeriales</named-content>
              </kwd><kwd>
                <named-content content-type="family">Apiosporaceae</named-content>
              </kwd></kwd-group><mixed-citation publication-type="journal"><person-group><name><surname>Yu</surname><given-names>Kunmin</given-names></name><name><surname>Zhang</surname><given-names>Hong</given-names></name><name><surname>Cheng</surname><given-names>Kexin</given-names></name><name><surname>Jiang</surname><given-names>Yulan</given-names></name></person-group><article-title>﻿Three new species of <italic><tp:taxon-name><tp:taxon-name-part taxon-name-part-type="genus" reg="Apiospora">Apiospora</tp:taxon-name-part></tp:taxon-name></italic> (<tp:taxon-name><tp:taxon-name-part taxon-name-part-type="order">Amphisphaeriales</tp:taxon-name-part></tp:taxon-name>, <tp:taxon-name><tp:taxon-name-part taxon-name-part-type="family">Apiosporaceae</tp:taxon-name-part></tp:taxon-name>) in China</article-title><source>MycoKeys</source><day>20</day><month>01</month><year>2025</year><volume>112</volume><fpage>233</fpage><lpage>252</lpage><pub-id pub-id-type="doi">10.3897/mycokeys.112.135493</pub-id></mixed-citation></tp:treatment-meta><tp:nomenclature><label>﻿</label><tp:taxon-name>
              <object-id xmlns:xlink="http://www.w3.org/1999/xlink" content-type="arpha" xlink:type="simple">070989BD-6B36-54B8-A9A4-74DBBAEB064D</object-id>
              <tp:taxon-name-part taxon-name-part-type="genus" reg="Apiospora">Apiospora</tp:taxon-name-part>
              <tp:taxon-name-part taxon-name-part-type="species" reg="lophatheri">lophatheri</tp:taxon-name-part>
            </tp:taxon-name><tp:taxon-authority>S.J. Li &amp; C.M. Tian, MycoKeys 99: 297–317 (2023)</tp:taxon-authority><xref ref-type="fig" rid="F6">Fig. 6</xref></tp:nomenclature><tp:treatment-sec sec-type="description" id="SECID0EWAHK"><title>Description.</title><p><bold><italic>Asexual morph</italic></bold>: On WA, hyphae of smooth, hyaline, branched, septate, 1–5 µm diam. hyphae (n = 30). <bold><italic>Conidiogenous cells</italic></bold> subglobose to ampulliform, doliiform, clavate, erect, aggregated in clusters on hyphae, smooth, branched, 3–14 × 1.5–3.5 µm (x = 8.5 × 6 µm, n = 30). <bold><italic>Conidia</italic></bold> globose to subglobose, occasionally elongated to ellipsoidal, lenticular, with a longitudinal germ slit, brown to dark brown, smooth, 4–6.5 × 3–6 µm (x = 5.5 × 5 µm, n = 30). <bold><italic>Sexual morph</italic></bold>: Not observed.</p></tp:treatment-sec><tp:treatment-sec sec-type="description" id="SECID0EKBHK"><title>Culture characteristics.</title><p><bold><italic>Colonies</italic></bold> on <abbrev xmlns:xlink="http://www.w3.org/1999/xlink" xlink:title="potato glucose agar" id="ABBRID0EVBHK" xlink:type="simple">PDA</abbrev> attaining 5 cm diam. after 4 days at 25 °C, thick, dense, margin undulate and irregular, diffuse yellow pigment, surface with patches of grey aerial mycelia, and reverse yellow.</p></tp:treatment-sec><tp:treatment-sec sec-type="material" id="SECID0ELCHK"><title>Specimens examined.</title><p>China • Guizhou Province, Guiyang City, on diseased bamboo branch, 5 June 2022, K.M. Yu, living cultures: <abbrev xmlns:xlink="http://www.w3.org/1999/xlink" xlink:title="Culture Collection of the Department of Plant Pathology, Agriculture College, Guizhou University, China" id="ABBRID0ERCHK" xlink:type="simple">GUCC</abbrev> 21.11. and <abbrev xmlns:xlink="http://www.w3.org/1999/xlink" xlink:title="Culture Collection of the Department of Plant Pathology, Agriculture College, Guizhou University, China" id="ABBRID0E5CHK" xlink:type="simple">GUCC</abbrev> 21.12.</p></tp:treatment-sec><tp:treatment-sec sec-type="notes" id="SECID0ECDHK"><title>Notes.</title><p><italic><tp:taxon-name><tp:taxon-name-part taxon-name-part-type="genus" reg="Apiospora">Ap.</tp:taxon-name-part><tp:taxon-name-part taxon-name-part-type="species" reg="lophatheri">lophatheri</tp:taxon-name-part></tp:taxon-name></italic> was isolated from <italic><tp:taxon-name><tp:taxon-name-part taxon-name-part-type="genus" reg="Lophatherum">Lophatherum</tp:taxon-name-part><tp:taxon-name-part taxon-name-part-type="species" reg="gracile">gracile</tp:taxon-name-part></tp:taxon-name></italic> in China (<xref ref-type="bibr" rid="B21">Li et al. 2023</xref>). Phylogenetic analyses indicated that the two new isolates (<abbrev xmlns:xlink="http://www.w3.org/1999/xlink" xlink:title="Culture Collection of the Department of Plant Pathology, Agriculture College, Guizhou University, China" id="ABBRID0ECEHK" xlink:type="simple">GUCC</abbrev> 21.11 and <abbrev xmlns:xlink="http://www.w3.org/1999/xlink" xlink:title="Culture Collection of the Department of Plant Pathology, Agriculture College, Guizhou University, China" id="ABBRID0EPEHK" xlink:type="simple">GUCC</abbrev> 21.12) clustered together with <italic><tp:taxon-name><tp:taxon-name-part taxon-name-part-type="genus" reg="Apiospora">Ap.</tp:taxon-name-part><tp:taxon-name-part taxon-name-part-type="species" reg="lophatheri">lophatheri</tp:taxon-name-part></tp:taxon-name></italic> with high support values (<abbrev xmlns:xlink="http://www.w3.org/1999/xlink" xlink:title="maximum likelihood" id="ABBRID0E5EHK" xlink:type="simple">ML</abbrev>/<abbrev xmlns:xlink="http://www.w3.org/1999/xlink" xlink:title="Bayesian inference" id="ABBRID0ECFHK" xlink:type="simple">BI</abbrev> = 100/0.99) (Fig. <xref ref-type="fig" rid="F1">1</xref>). Morphologically, our collection has similar conidia to <italic><tp:taxon-name><tp:taxon-name-part taxon-name-part-type="genus" reg="Apiospora">Ap.</tp:taxon-name-part><tp:taxon-name-part taxon-name-part-type="species" reg="lophatheri">lophatheri</tp:taxon-name-part></tp:taxon-name></italic> (4–6.5 × 3–6 µm (x = 5.5 × 5 µm vs. 5.1–8.9 × 4.6–7.7 µm) (<xref ref-type="bibr" rid="B21">Li et al. 2023</xref>). Thus, these isolates were identified as <italic><tp:taxon-name><tp:taxon-name-part taxon-name-part-type="genus" reg="Apiospora">Ap.</tp:taxon-name-part><tp:taxon-name-part taxon-name-part-type="species" reg="lophatheri">lophatheri</tp:taxon-name-part></tp:taxon-name></italic>, and bamboo as a new host record.</p><fig id="F6" position="float" orientation="portrait"><object-id xmlns:xlink="http://www.w3.org/1999/xlink" content-type="doi" xlink:type="simple">10.3897/mycokeys.112.135493.figure6</object-id><object-id xmlns:xlink="http://www.w3.org/1999/xlink" content-type="arpha" xlink:type="simple">BAD162C3-D5C9-556F-95F7-A3952779DBFD</object-id><label>Figure 6.</label><caption><p><italic><tp:taxon-name><tp:taxon-name-part taxon-name-part-type="genus" reg="Apiospora">Apiospora</tp:taxon-name-part><tp:taxon-name-part taxon-name-part-type="species" reg="lophatheri">lophatheri</tp:taxon-name-part></tp:taxon-name></italic> (<abbrev xmlns:xlink="http://www.w3.org/1999/xlink" xlink:title="Culture Collection of the Department of Plant Pathology, Agriculture College, Guizhou University, China" id="ABBRID0EAHHK" xlink:type="simple">GUCC</abbrev> 21.11) <bold>A</bold> dead bamboo branch with fungi <bold>B, C</bold> above and below view of the colony on <abbrev xmlns:xlink="http://www.w3.org/1999/xlink" xlink:title="potato glucose agar" id="ABBRID0EWHHK" xlink:type="simple">PDA</abbrev><bold>D-F</bold> conidia <bold>F, G</bold> conidiogenous cells giving rise to conidia. Scale bars: 10 µm (<bold>D–G</bold>).</p></caption><graphic xmlns:xlink="http://www.w3.org/1999/xlink" xlink:href="mycokeys-112-233-g006.jpg" position="float" orientation="portrait" xlink:type="simple" id="oo_1224188.jpg"><uri content-type="original_file" xlink:type="simple">https://binary.pensoft.net/fig/1224188</uri></graphic></fig></tp:treatment-sec><tp:treatment-sec><!--Section generated to contain objects referenced in tp:taxon-treatment.--><fig id="F1" position="float" orientation="portrait"><object-id xmlns:xlink="http://www.w3.org/1999/xlink" content-type="doi" xlink:type="simple">10.3897/mycokeys.112.135493.figure1</object-id><object-id xmlns:xlink="http://www.w3.org/1999/xlink" content-type="arpha" xlink:type="simple">272E669A-B8DE-5AD2-8D73-478A994E8F2B</object-id><label>Figure 1.</label><caption><p>Phylogenetic tree of <italic><tp:taxon-name><tp:taxon-name-part taxon-name-part-type="genus" reg="Apiospora">Apiospora</tp:taxon-name-part></tp:taxon-name></italic>, inferred from combined ITS, <abbrev xmlns:xlink="http://www.w3.org/1999/xlink" xlink:title="large subunit nrDNA subunit" id="ABBRID0E5NEK" xlink:type="simple">LSU</abbrev>, <italic><abbrev xmlns:xlink="http://www.w3.org/1999/xlink" xlink:title="translation elongation factor 1-alpha gene" id="ABBRID0EDOEK" xlink:type="simple">TEF1-α</abbrev></italic>, and <italic><abbrev xmlns:xlink="http://www.w3.org/1999/xlink" xlink:title="beta-tubulin gene" id="ABBRID0EROEK" xlink:type="simple">TUB2</abbrev></italic> genes. <italic><tp:taxon-name><tp:taxon-name-part taxon-name-part-type="genus" reg="Arthrinium">Arthrinium</tp:taxon-name-part><tp:taxon-name-part taxon-name-part-type="species" reg="caricicola">caricicola</tp:taxon-name-part></tp:taxon-name></italic> was used as an outgroup. <abbrev xmlns:xlink="http://www.w3.org/1999/xlink" xlink:title="maximum likelihood" id="ABBRID0EAPEK" xlink:type="simple">ML</abbrev> bootstrap support values (≥ 50%) and Bayesian posterior probability (≥ 0.90) are shown at nodes. Strains in this study are shown in red, and type strains are marked by a “T”.</p></caption><graphic xmlns:xlink="http://www.w3.org/1999/xlink" xlink:href="mycokeys-112-233-g001.jpg" position="float" orientation="portrait" xlink:type="simple" id="oo_1224183.jpg"><uri content-type="original_file" xlink:type="simple">https://binary.pensoft.net/fig/1224183</uri></graphic></fig></tp:treatment-sec><ref-list><ref id="B21"><mixed-citation xmlns:xlink="http://www.w3.org/1999/xlink" xlink:type="simple"><person-group><name name-style="western"><surname>Li</surname><given-names>S</given-names></name><name name-style="western"><surname>Peng</surname><given-names>C</given-names></name><name name-style="western"><surname>Yuan</surname><given-names>R</given-names></name><name name-style="western"><surname>Tian</surname><given-names>C</given-names></name></person-group> (<year>2023</year>) <article-title>Morphological and phylogenetic analyses reveal three new species of <italic><tp:taxon-name><tp:taxon-name-part taxon-name-part-type="genus">Apiospora</tp:taxon-name-part></tp:taxon-name></italic> in China.</article-title><source>MycoKeys</source><volume>99</volume>: <fpage>297</fpage>–<lpage>317</lpage>. <ext-link xlink:href="10.3897/mycokeys.99.108384" ext-link-type="doi" xlink:type="simple">https://doi.org/10.3897/mycokeys.99.108384</ext-link></mixed-citation></ref></ref-list></tp:taxon-treatment>
